# Supplementary material for: Underutilized Medlar (Mespilus germanica L.) Fruit: Polyphenol Extraction Optimization, Chemical Profiling, and In Vitro Pharmacological Evaluation
Source: Plants (Basel). 2026 Apr 10;15(8):1169. doi: 10.3390/plants15081169 (PMC13119120; doi:10.3390/plants15081169)
Supplement: Supplementary file 1 [file plants-15-01169-s001.zip]

Archive with 1 entries (1 files):
- plants-4185954-Supplementary material.pdf
